# Supplementary material for: Elevated Levels of CTRP1 in Obesity Contribute to Tumor Progression in a p53-Dependent Manner
Source: Cancers (Basel). 2021 Jul 19;13(14):3619. doi: 10.3390/cancers13143619 (PMC8306638; doi:10.3390/cancers13143619)
Supplement: Supplementary file 1 [file cancers-13-03619-s001.zip]

Archive with 1 entries (1 files):
- cancers-1280917-supplementary.pdf
